# Supplementary material for: Gut microbiota modulates visceral sensitivity through calcitonin gene-related peptide (CGRP) production
Source: Gut Microbes. 2023 Mar 20;15(1):2188874. doi: 10.1080/19490976.2023.2188874 (PMC10038053; doi:10.1080/19490976.2023.2188874)
Supplement: Supplemental Material [file KGMI_A_2188874_SM0607.zip]

Archive with 5 entries (5 files):
- microbiome_and_pain_Supplementary_figure_legend.docx
- Supplementary figure 1.tiff
- Supplementary figure 2.tiff
- Supplementary figure 3.tiff
- Supplementary figure 4.tiff
